# Supplementary material for: Testing the reliability and ecological implications of ramping rates in the measurement of Critical Thermal maximum
Source: PLoS One. 2022 Mar 14;17(3):e0265361. doi: 10.1371/journal.pone.0265361 (PMC8920270; doi:10.1371/journal.pone.0265361)
Supplement: S2 Appendix — (XLSX) [file pone.0265361.s002.xlsx]

## Sheet: Paper
S2 Appendix
Assay	Data citation	Reference
Dynamic	Yela et al. (2020)	Yela, N.I., Calcaterra, L.A. & Aranda-Rickert, A. (2020) Coping with temperature extremes: thermal tolerance and behavioral plasticity in desert leaf-cutting ants (Hymenoptera: Formicidae) across an altitudinal gradient. Myrmecological News, 30, 139-150.
Dynamic	Bujan et al. (2020)	Bujan, J., Roeder, K. A., de Beurs, K., Weiser, M. D., & Kaspari, M. (2020). Thermal diversity of North American ant communities: Cold tolerance but not heat tolerance tracks ecosystem temperature. Global Ecology and Biogeography, 29(9), 1486-1494.
Dynamic	Bujan et al. (2020)	Bujan, J., Roeder, K.A., Yanoviak, S.P. & Kaspari, M. (2020) Seasonal plasticity of thermal tolerance in ants. Ecology 101(6):e03051.
Dynamic	Johnson et al. (2020)	Johnson, D.J. & Stahlschmidt, Z.R. (2020) City limits: Heat tolerance is influenced by body size and hydration state in an urban ant community. Ecology and Evolution, 10, 4944-4955.
Dynamic	Lytle et al. (2020)	Lytle, A.J., Costa, J.T. & Warren, R.J., II (2020) Invasion and high-elevation acclimation of the red imported fire ant, Solenopsis invicta, in the southern Blue Ridge Escarpment region of North America. PLOS ONE, 15, e0232264.
Dynamic	Martin et al. (2019)	Martin, R. A., et al. (2019). "Evolution, not transgenerational plasticity, explains the adaptive divergence of acorn ant thermal tolerance across an urban–rural temperature cline." Evolutionary applications 12(8): 1678-1687.
Dynamic	Yilmaz et al. (2019)	Yilmaz, A. R., Chick, L. D., Perez, A., Strickler, S. A., Vaughn, S., Martin, R. A., & Diamond, S. E. (2019). Remarkable insensitivity of acorn ant morphology to temperature decouples the evolution of physiological tolerance from body size under urban heat islands. Journal of thermal biology, 85, 102426.
Dynamic	Coulin et al. (2019)	Coulin, C., Gerardo, J., Chifflet, L., Calcaterra, L. A., & Schilman, P. E. (2019). Linking thermo-tolerances of the highly invasive ant, Wasmannia auropunctata, to its current and potential distribution. Biological Invasions, 21(12), 3491-3504.
Dynamic	Andrew et al. (2019)	Andrew, N. R., Miller, C., Hall, G., Hemmings, Z., & Oliver, I. (2019). Aridity and land use negatively influence a dominant species' upper critical thermal limits. PeerJ, 6, e6252.
Dynamic	Diamond et al. (2018)	Diamond, S. E., Chick, L. D., Perez, A., Strickler, S. A., & Zhao, C. (2018). Evolution of plasticity in the city: urban acorn ants can better tolerate more rapid increases in environmental temperature. Conservation physiology, 6(1), coy030.
Dynamic	Warren et al. (2018)	Warren II, R. J., Bayba, S., & Krupp, K. T. (2018). Interacting effects of urbanization and coastal gradients on ant thermal responses. Journal of Urban Ecology, 4(1), juy026.
Dynamic	Roeder et al. (2018	Roeder, K. A., Roeder, D. V., & Kaspari, M. (2018). The role of temperature in competition and persistence of an invaded ant assemblage. Ecological entomology, 43(6), 774-781.
Dynamic	Diamond et al. (2018)	Diamond, S. E., Chick, L. D., Perez, A., Strickler, S. A., & Martin, R. A. (2018). Evolution of thermal tolerance and its fitness consequences: parallel and non-parallel responses to urban heat islands across three cities. Proceedings of the Royal Society B: Biological Sciences, 285(1882), 20180036.
Dynamic	Nowrouzi et al. (2018)	Nowrouzi, S., Andersen, A. N., Bishop, T. R., & Robson, S. K. (2018). Is thermal limitation the primary driver of elevational distributions? Not for montane rainforest ants in the Australian Wet Tropics. Oecologia, 188(2), 333-342.
Dynamic	Baudier et al. (2018)	Baudier, K. M., D’Amelio, C. L., Malhotra, R., O’Connor, M. P., & O’Donnell, S. (2018). Extreme insolation: Climatic variation shapes the evolution of thermal tolerance at multiple scales. The American Naturalist, 192(3), 347-359.
Dynamic	Garcia-Robledo et al. (2018)	Garcia-Robledo, C., et al. (2018). "Lower thermal tolerance in nocturnal than in diurnal ants: a challenge for nocturnal ectotherms facing global warming." Ecological Entomology 43(2): 162-167.
Dynamic	Baudier & O'Donnell (2018)	Baudier, K., & O’Donnell, S. (2018). Complex body size differences in thermal tolerance among army ant workers (Eciton burchellii parvispinum). Journal of thermal biology, 78, 277-280.
Dynamic	Nelson et al. (2018)	Nelson, A. S., Scott, T., Barczyk, M., McGlynn, T. P., Avalos, A., Clifton, E., ... & Pahlke, S. (2018). Day/night upper thermal limits differ within Ectatomma ruidum ant colonies. Insectes sociaux, 65(1), 183-189.
Dynamic	Diamond et al. (2017)	Diamond, S. E., Chick, L., Perez, A. B. E., Strickler, S. A., & Martin, R. A. (2017). Rapid evolution of ant thermal tolerance across an urban-rural temperature cline. Biological Journal of the Linnean Society, 121(2), 248-257.
Dynamic	Bishop et al. (2017)	Bishop, T. R., Robertson, M. P., Van Rensburg, B. J., & Parr, C. L. (2017). Coping with the cold: minimum temperatures and thermal tolerances dominate the ecology of mountain ants. Ecological entomology, 42(2), 105-114.
Dynamic	Penick et al. (2017)	Penick, C. A., Diamond, S. E., Sanders, N. J., & Dunn, R. R. (2017). Beyond thermal limits: comprehensive metrics of performance identify key axes of thermal adaptation in ants. Functional ecology, 31(5), 1091-1100.
Dynamic	Hemmings et al. (2017)	Hemmings, Z., & Andrew, N. R. (2017). Effects of microclimate and species identity on body temperature and thermal tolerance of ants (Hymenoptera: Formicidae). Austral Entomology, 56(1), 104-114.
Dynamic	Esch et al. (2017)	Esch, C., Jimenez, J. P., Peretz, C., Uno, H., & O’Donnell, S. (2017). Thermal tolerances differ between diurnal and nocturnal foragers in the ant Ectatomma ruidum. Insectes sociaux, 64(3), 439-444.
Dynamic	Bujan & Kaspari (2017)	Bujan, J., & Kaspari, M. (2017). Nutrition modifies critical thermal maximum of a dominant canopy ant. Journal of insect physiology, 102, 1-6.
Dynamic	Bentley et al. (2016)	Bentley, M. T., Hahn, D. A. & Oi, F. M. (2016) The Thermal Breadth of Nylanderia fulva (Hymenoptera: Formicidae) Is Narrower Than That of Solenopsis invicta at Three Thermal Ramping Rates: 1.0, 0.12, and 0.06°C min −1. Environmental Entomology, 45, 1058-1062.
Dynamic	Kaspari et al. (2015)	Kaspari, M., Clay, N. A., Lucas, J., Yanoviak, S. P., & Kay, A. (2015). Thermal adaptation generates a diversity of thermal limits in a rainforest ant community. Global Change Biology, 21(3), 1092-1102.
Dynamic	Baudier et al. (2015)	Baudier, K. M., Mudd, A. E., Erickson, S. C., & O'donnell, S. (2015). Microhabitat and body size effects on heat tolerance: implications for responses to climate change (army ants: Formicidae, Ecitoninae). Journal of Animal Ecology, 84(5), 1322-1330.
Dynamic	Verble-Pearson et al. (2015)	Verble-Pearson, R. M., Gifford, M. E., & Yanoviak, S. P. (2015). Variation in thermal tolerance of North American ants. Journal of thermal biology, 48, 65-68.
Dynamic	Arnan & Blüthgen (2015)	Arnan, X., & Blüthgen, N. (2015). Using ecophysiological traits to predict climatic and activity niches: lethal temperature and water loss in Mediterranean ants. Global ecology and biogeography, 24(12), 1454-1464.
Dynamic	Andrew et al. (2013)	Andrew, N. R., Hart, R. A., Jung, M. P., Hemmings, Z., & Terblanche, J. S. (2013). Can temperate insects take the heat? A case study of the physiological and behavioural responses in a common ant, Iridomyrmex purpureus (Formicidae), with potential climate change. Journal of Insect Physiology, 59(9), 870-880.
Dynamic	Warren et al. (2013)	Warren, R. J. & Chick, L. (2013) Upward ant distribution shift corresponds with minimum, not maximum, temperature tolerance. Global Change Biology, 19, 2082-2088.
Dynamic	Ribeiro et al. (2012)	Ribeiro, P. L., Camacho, A., & Navas, C. A. (2012). Considerations for assessing maximum critical temperatures in small ectothermic animals: insights from leaf-cutting ants. PLoS One, 7(2), e32083.
Dynamic	Cerdá et al. (2012)	Cerdá, X., Angulo, E., Caut, S. & Courchamp, F. (2012) Ant community structure on a small Pacific island: only one native species living with the invaders. Biological Invasions, 14, 323-339.
Dynamic	Jayatilaka et al. (2011)	Jayatilaka, P., Narendra, A., Reid, S. F., Cooper, P., & Zeil, J. (2011). Different effects of temperature on foraging activity schedules in sympatric Myrmecia ants. Journal of Experimental Biology, 214(16), 2730-2738.
Dynamic	Oberg et al. (2011)	Oberg, E., Del Toro, I. & Pelini, S. (2011) Characterization of the thermal tolerances of forest ants of New England (Vol. 59).
Dynamic	Wehner & Wehner (2011)	Wehner, R., & Wehner, S. (2011). Parallel evolution of thermophilia: daily and seasonal foraging patterns of heat‐adapted desert ants: Cataglyphis and Ocymyrmex species. Physiological Entomology, 36(3), 271-281.
Dynamic	Jumbam et al. (2008)	Jumbam, K. R., Jackson, S., Terblanche, J. S., McGeoch, M. A., & Chown, S. L. (2008). Acclimation effects on critical and lethal thermal limits of workers of the Argentine ant, Linepithema humile. Journal of Insect Physiology, 54(6), 1008-1014.
Dynamic	Lighton & Turner (2004)	Lighton, J. R., & Turner, R. J. (2004). Thermolimit respirometry: an objective assessment of critical thermal maxima in two sympatric desert harvester ants, Pogonomyrmex rugosus and P. californicus. Journal of Experimental Biology, 207(11), 1903-1913.
Dynamic	Cerdá et al. (1998)	Cerdá, X., Retana, J. & Cros, S. (1998) Critical thermal limits in Mediterranean ant species: trade-off between mortality risk and foraging performance. Functional Ecology, 12, 45-55.
Dynamic	Gehring & Wehner (1995)	Gehring, W. J. & Wehner, R. (1995) Heat shock protein synthesis and thermotolerance in Cataglyphis, an ant from the Sahara desert. Proceedings of the National Academy of Sciences of the United States of America, 92, 2994-2998.
Dynamic	Morton & Christian (1994)	Morton, S. R., & Christian, K. A. (1994). Ecological observations on the spinifex ant, Ochetellus flavipes (Kirby)(Hymenoptera: Formicidae), of Australia's northern arid zone. Australian Journal of Entomology, 33(4), 309-316.
Dynamic	Christian & Morton (1992)	Christian, K. A., & Morton, S. R. (1992). Extreme thermophilia in a central Australian ant, Melophorus bagoti. Physiological Zoology, 65(5), 885-905.
Dynamic	Cokendolpher & Philips (1990)	Cokendolpher, J. C. & Phillips, J. R. S. A. (1990) Critical Thermal Limits and Locomotor Activity of the Red Imported Fire Ant (Hymenoptera: Formicidae). Environmental Entomology, 19, 878-881.
Dynamic	De Bie (1990)	De Bie, P. H. (1990). Thermal responses of the semi-arid zone ants Ocymyrmex weitzeckeri (Emery) and Anoplolepis custodiens (Smith). Journal of the Entomological Society of Southern Africa, 53(1), 65-73.
Dynamic	Fernández-Escudero & Tinaut (1998)	Fernández-Escudero, I., & Tinaut, A. (1998). Heat-cold dialectic in the activity of Proformica longiseta, a thermophilous ant inhabiting a high mountain (Sierra Nevada, Spain). International Journal of Biometeorology, 41(4), 175-182.
Dynamic	Marsh (1998)	Marsh, A. C. (1988). Activity patterns of some Namib desert ants. Journal of Arid Environments, 14(1), 61-73.
Dynamic	Kay & Whitford (1978)	Kay, C. A. R., & Whitford, W. G. (1978). Critical thermal limits of desert honey ants: possible ecological implications. Physiological Zoology, 51(2), 206-213.
Dynamic	Whiford & Ettershank (1974)	Whitford, W. G., & Ettershank, G. (1975). Factors affecting foraging activity in Chihuahuan desert harvester ants. Environmental Entomology, 4(5), 689-696.
Dynamic	Schumacher & Whitford (1974)	Schumacher, A., & Whitford, W. G. (1974). The foraging ecology of two species of Chihuahuan desert ants: Formica perpilosa andTrachyrmyrmex smithi neomexicanus (Hymenoptera Formicidae). Insectes sociaux, 21(3), 317-330.
Static	Angilletta et al. (2007)	Angilletta, M. J., Jr., Wilson, R. S., Niehaus, A. C., Sears, M. W., Navas, C. A. & Ribeiro, P. L. (2007) Urban Physiology: City Ants Possess High Heat Tolerance. Plos One, 2, e258.
Staict	Heatwole & Harrington (1989)	Heatwole, H. & Harrington, S. (1989) Heat tolerances of some ants and beetles from the pre-Saharan steppe of Tunisia. Journal of Arid Environments, 16, 69-77.
